# Supplementary material for: Identification of the periplasmic DNA receptor for natural transformation of Helicobacter pylori
Source: Nat Commun. 2019 Nov 25;10:5357. doi: 10.1038/s41467-019-13352-6 (PMC6877725; doi:10.1038/s41467-019-13352-6)
Supplement: Supplementary file 8 — Source Data [file 41467_2019_13352_MOESM8_ESM.xlsx]

## Sheet: Fig. 1
Figure 1b
Wild-type	ΔcomB2	ΔcomEC	ΔcomH	ΔcomH rdxA::comH-FLAG
31.7829	0.315956	20.5993	0.401606	18.4261
14.9533	0.78	16	1.73611	4.06386
13.4118			0	2.41636
			0.75188	24.278
Fig. 1c
Fig. 1d
Wild-type	ΔcomB2	ΔcomEC	ΔcomH	ΔcomH rdxA::comH-FLAG
1	0.212548	1.03654	0.292882	0.911837
1			0.313074	0.989141
1			0.0402697	1.04522
1	0.11927	1.29059	0.140071	1.06899
1	0.072757	1.12492	0.081518	1.02127

## Sheet: Fig. 2
Fig. 2a

## Sheet: Fig. 3
Figure 3a
Fig. 3c
Concentration	DFNorm	SD
6.21033e-09	2.28986	0.723631
1.24207e-08	2.61659	0.510898
2.48413e-08	4.15451	1.91533
4.96826e-08	7.46244	5.37527
1.9873e-07	10.2556	0
3.97461e-07	18.8573	0.936677
7.94922e-07	16.5354	0
1.58984e-06	15.4696	0
3.17969e-06	14.3343	0
6.35938e-06	16.1899	2.80281
1.27188e-05	15.2232	0.635934
2.54375e-05	16.0712	1.36949
5.0875e-05	14.8116	0.529765
0.00010175	14.3203	0.828068

## Sheet: Fig. 4
Fig. 4a			Fig. 4c
Fig. 4b
Protein (μM)	ComH-His6		ComH-CTD-His6
0	0	0	0	0
0.5	14.4165	16.4245	29.5524	37.8003
1	55.7003	45.4017	45.9947	48.0091
1.5	71.6765	66.1364	61.745	59.1103
2	74.0634	74.1222	63.2794	64.9276
Protein (μM)	ComH-NTD-His6
0	0	0	0	0
0.5	1.69026
1	1.29003	5.34773	1.82612	4.43683
1.5	3.33935
2	8.67664	8.83381	9.96592	4.67207
Fig. 4d
Concentration (M)	D FNorm
3.26538e-10	-0.0928665	0.0104901
6.53076e-10	0.167832	0.129966
1.30615e-09	0.177165	0.0564656
2.61231e-09	-0.257346	0.514434
5.22461e-09	0.02342	0.172353
1.04492e-08	0.578089	0.0460434
2.08984e-08	-0.191449	0.377598
4.17969e-08	0.0306453	0.206778
8.35938e-08	-0.156301	0.126923
1.67188e-07	-0.649503	0.226684
3.34375e-07	-0.914455	0.146241
6.6875e-07	-1.24794	0.464645
1.3375e-06	-2.22169	0.100625
2.675e-06	-2.26742	0.660021
5.35e-06	-4.52666	0

## Sheet: Fig. 5
Fig. 5b
Ab anti FLAG
Fig. 5d
Fig. 5e
natural transformation
Wild-type	ΔcomH rdxA::comH-CTD-FLAG
0.000729	8.55e-09
0.0022	6.67e-08
0.00265	8.33e-08
0.00171	9.61e-08
0.00198	8.78e-08
0.000474	2.38e-08
0.000587	0
0.00255	0
0.00048
0.00058
0.000849
0.000726
0.00155
0.00221
0.00146
0.000304
0.000628
0.000458
0.00195
0.00869
0.00175
0.000183
0.00137
0.000201
0.000877
0.00608
3.42e-05

## Sheet: Fig. 6
Fig. 6b

## Sheet: Table 1
Table 1	Natural transformation frequencies determined for H. pylori strains
wild-type	ΔcomH	ΔcomH/comH-FLAG	ΔcomB2	ΔcomEC	ΔDprA	ΔRecA
0.000729	0	0.000471	7.43e-09	9.8e-09	3.99e-06	6.67e-09
0.0022	1.23e-07	0.000292	1.25e-08	0	2.77e-06	3.25e-09
0.00265	0	0.000952	3.73e-09	0	6.34e-06	2.24e-09
0.00171	4.12e-07	0.000275	3.04e-09	0	2.76e-06
0.00198	0	1.17e-05
0.000474	1.42e-07	0.000639
0.000587	0	3.14e-05
0.00255	0	0.000758
0.00048	0	0.00156
0.00058	4.17e-09
0.000849	9.52e-08
0.000726
0.00155
0.00221
0.00146
0.000304
0.000628
0.000458
0.00195
0.00869
0.00175
0.000183
0.00137
0.000201
0.000877
0.00608
3.42e-05

## Sheet: Table 2
Table 2		Electroporation frequencies determined for H. pylori strains
wild-type	ΔcomH	ΔcomB2	ΔcomEC	ΔdprA	ΔrecA
6.0241e-08	6.67e-08	1.96364e-06	1.05882e-06	3.33333e-08	0
6.0241e-07	3.13e-07	2e-06	1.76471e-06	0	0
7.14286e-08	5e-07	3.63636e-06	3.07692e-08	0	0
6.49351e-08	5e-07	7.69231e-09	7.69231e-08	0	0
3.63636e-07	2.44e-07		1.79245e-07	4.375e-08
1.21212e-07			1.88679e-07
1.07692e-07			4.71698e-07
1.89655e-07			3.63636e-08
3.44828e-07			1.21212e-07
1.46919e-07
2.8436e-07
2.36967e-07
1.13043e-06
1.73913e-06
1.46701e-06
1.52284e-06

## Sheet: Suppl. Fig. 8
Wild-type
time (min)
30	0.0856	0.0978	0.0475	0.0502	0.0815	0.038		0.0326	0.00136	0.0957	0.103	0.114	0.0428	0.00136	0.0835	0.0856	0.0643	0.0781	0.0856	0.0502	0.0412	0.118	0.0163	0.0339	0.0747	0.0564	0.0462	0.206	0.0306	0.076	0.0371	0.0156	0.091	0.0272
45	0.107	0.105	0.0258	0.134	0.0625	0.0625	0.0462	0.0611	0.00475	0.139	0.102	0.156	0.151	0.00951	0.254	0.114	0,209*	0.111	0.0923	0.106	0.136	0.0747	0.0475	0.0489	0.159	0.181	0.00543	0.111	0.0204	0.0258	0.0163	0.0204	0.108	0.0421
60	0.0815	0.0774	0.0394	0.187	0.0584	0.0815	0.0333	0.126	0.00611	0.0686	0.0321	0.0733	0.0808	0.00407	0.156	0.148	0.0575	0.149	0.057	0.076	0.11	0.117	0.074	0.0394	0.171	0.0611	0.00543	0.0862	0.0258	0.0217	0.0631	0.0598	0.0889	0.057
75	0.0801	0.125	0.0435	0.0706	0.125	0.0842	0.053	0.0267	0.019	0.0747	0.197	0.0353	0.171	0.00543	0.22	0.151	0.0227	0.0978	0.0435	0.0978	0.0428	0.139	0.0788	0.0706	0.0516	0.0543	0.0353	0.0561	0.0212	0.106	0.0801	0.124	0.115	0.0119
90	0.055	0.0557	0.072	0.212	0.0697	0.0815	0.0215	0.0679	0.0475	0.137	0.0536	0.1	0.181	0.00272	0.057	0.0319	0.0469	0.148	0.053	0.143	0.076	0.0964	0.182	0.057	0.055	0.0937	0.0774	0.0896	0.0665	0.0652	0.0484	0.0557	0.16	0.0591
105	0.158	0.155	0.125	0.113	0.147	0.147	0.0625	0.0856	0.0339	0.179	0.0475	0.0548	0.0686		0.0647	0.183	0.0455	0.122	0.183	0.122	0.159	0.126	0.182	0.0747	0.0431	0.111	0.111	0.0684	0.0326	0.0509	0.0334	0.0618	0.169	0.128
120	0.11	0.155	0.0991	0.251	0.158	0.0326	0.0543	0.0801	0.113	0.124	0.0326	0.0747	0.189	0.0109	0.0625	0.164	0.053	0.121	0.121	0.0584	0.0625	0.14	0.179	0.0801	0.0842	0.112	0.139	0.158	0.132	0.0951	0.117	0.133	0.158	0.0788
135	0.13	0.177	0.0883	0.35	0.126	0.0856	0.0489	0.0828	0.0747	0.038	0.0733	0.0509	0.223	0.00317	0.228	0.148	0.0469	0.0462	0.0869	0.0333	0.053	0.194	0.258	0.0828	0.13	0.0543	0.0625	0.132	0.0896	0.0679	0.247	0.0475	0.0964	0.143
150	0.114	0.163	0.103	0.206	0.217	0.166	0.102	0.121	0.0543	0.246	0.0747	0.228	0.269	0.00588	0.0448	0.213	0.0774	0.0978	0.0441	0.0951	0.0659	0.0534	0.243	0.107	0.0523	0.0648	0.143	0.0579	0.162	0.00951	0.0808	0.0679	0.0982	0.202
165	0.0951	0.0665	0.0638	0.342	0.205	0.0978	0.182	0.0552	0.149	0.191	0.14	0.0892	0.0869	0.117	0.0575	0.228	0.0747	0.0869	0.0195	0.0923	0.145	0.147	0.193	0.133	0.0591	0.0699	0.0828	0.0618		0.0539	0.223	0.0294	0.263	0.278
180	0.113	0.159	0.0856	0.346	0.197	0.167	0.091	0.0258	0.091			0.0828	0.0819	0.0611	0.16	0.196	0,0591*	0.0923	0.163	0,0727*	0.0998	0.139	0.132	0.137	0.0411	0.0496	0.153	0.0638		0.0849	0,0479*	0,0482*	0.15	0.299
195	0.132	0.147	0.0842	0.291	0.204	0.238	0.104	0.00407	0.182	0.129		0.258	0.135	0.12	0.165	0.137	0.172	0.0747	0.22	0.0693	0.167	0.209	0.277	0.153	0.0957	0.0688	0.193	0.0521			0.0917	0.183		0.319
210	0.144	0.108	0.0407	0.307	0.162	0.107	0.147	0.00679	0.179	0.124		0.255	0.16	0.134	0.268	0.171	0.0742	0.0353	0.113	0.191	0.172	0.0985	0.123	0.0869	0.181	0.121	0.274	0.292		0.0516		0.0335		0.232	0.146416
DcomEC
time (min)
30	0.0448	0.0991	0.0991	0.0856	0.0516	0.0231	0.0462	0.0118	0.0224	0.0557	0.0991	0.038	0.0638	0.0557	0.0217	0.072	0.0265	0.0272	0.0543	0.0557	0.00407	0.0394	0.0217	0.019	0.0299	0.0448	0.057	0.0502	0.0733	0.0149	0.00339	0.019	0.0143	0.0394	0.0923	0.00204	0.0326	0.0733	0.0136
45	0.0638	0.132	0.0706	0.0421	0.0292	0.0598	0.0421	0.0109	0.038	0.0543	0.0611	0.00407	0.0706	0.0109	0.019	0.0557	0.103	0.019	0.0143	0.0842		0.0448	0.0557	0.118	0.0156	0.0435	0.0774	0.038	0.0937	0.00407	0.00339	0.0136	0.0353	0.0652	0.0774	0.00272	0.00679	0.0489	0.0122
60	0.0435	0.134	0.0964	0.024	0.0598	0.0407	0.0516	0.0115	0.0747	0.0421	0.0883	0.00136	0.0693	0.0326	0.0475	0.072	0.0448	0.0217	0.0489	0.0421	0.019	0.072	0.0156	0.107	0.0367	0.0394	0.0353	0.1	0.0516	0.0109	0.00407	0.0122	0.0462	0.0625	0.0502	0.0122	0.00815	0.0462	0.00679
75	0.0353	0.13	0.12	0.0774	0.0978	0.0435	0.0706	0.0163	0.021	0.057	0.0991	0.00815	0.0435	0.0163	0.0244	0.0204	0.0448	0.0557	0.0584	0.0923		0.0502	0.00951	0.0611	0.0272	0.057	0.057	0.0475	0.0448		0.00136	0.0109	0.0869	0.0923	0.0421		0.019	0.0625	0.053
90	0.0367	0.113	0.0346	0.0815	0.0489	0.0217	0.0299	0.0244	0.0407	0.0278	0.0788		0.0598	0.0231			0.0333	0.00407	0.0598	0.0448	0.0339	0.0421	0.0163	0.0435	0.00204	0.0326	0.0258	0.0598	0.00272		0.00136	0.00679	0.0543	0.0693	0.0407	0.00136	0.0122	0.072	0.0231
105	0.0339	0.128	0.091	0.0856	0.0706	0.0339	0.0502	0.0706	0.0077	0.0625	0.0543	0.00317	0.0652	0.0326			0.0353	0.0258	0.0312	0.0733	0.0367	0.0285	0.00181	0.0299	0.0109	0.0136	0.00951	0.0435		0.00204	0.00136	0.00951	0.0183	0.0584			0.0543	0.0462	0.0543
120		0.111	0.0625	0.0475	0.0475	0.0326	0.0502	0.038	0.0136	0.0923	0.038		0.0421	0.0244			0.0251	0.00611	0.0475	0.057	0.0156	0.0285	0.0163	0.072	0.00724		0.00611	0.0502		0.00136		0.00317	0.0149	0.0543		0.00204	0.0598	0.0421	0.0693
135		0.091	0.0502	0.0652	0.0312	0.0109	0.0557	0.0502	0.0149	0.0611	0.0475	0.00204	0.0312	0.0258			0.0326	0.0339	0.0801	0.0611			0.0299	0.0625	0.00407			0.038		0.00272		0.0367	0.00951			0.00272	0.076	0.0475	0.057
150		0.117	0.0543	0.019	0.00951	0.0217	0.019		0.00407	0.0733			0.0299	0.0326			0.0475	0.0475	0.0557	0.0475			0.00272	0.0299	0.0163			0.0367		0.00136	0.00136	0.0367	0.0299	0.0339	0.0217		0.0584	0.0285	0.0326
165		0.0706	0.00883	0.0177	0.00543	0.0177	0.0244	0.0407		0.0625			0.0435	0.0502			0.053	0.0774	0.0462	0.053				0.0292	0.00136			0.0285			0.00136	0.00204		0.0665			0.0665	0.0543	0.00815
180		0.0856	0.0285	0.0258	0.00272	0.0109	0.00339		0.00407	0.00136			0.0516	0.0204			0.0543	0.0733	0.0326	0.038				0.0177	0.00407			0.00747				0.00679		0.0231	0.0272		0.0665	0.0611	0.038
195		0.0842	0.00679	0.0299	0.0312	0.0122				0.0217		0.00815	0.0115	0.0231			0.0475	0.0217	0.0231	0.0516				0.0516	0.00475			0.0448				0.0367				0.00136	0.0638	0.0367	0.0489
210		0.0815	0.0244	0.00543	0.038	0.0204				0.0258		0.0448	0.0244				0.0122	0.0733						0.0285				0.0149				0.019			0.0339		0.00996	0.0435	0.00883
																																	=
DcomH rdxA::comH-CTD-FLAG
time (min)
30	0.057	0.0421		0.0197	0.0593	0.0217	0.029	0.0448	0.0679	0.0923		0.0163	0.0788	0.0652	0.057	0.00543	0.0435	0.0584	0.0611	0.00136	0.00407	0.0339	0.0733	0.0149	0.0665	0.0439	0.00543	0.0122	0.00407	0.019	0.0231	0.0339	0.0625		0.0842	0.055	0.0923	0.0747	0.0923	0.0896	0.0509	0.0618	0.0471	0.0652	0.0435	0.0652	0.0516	0.0849	0.0217
45	0.0373	0.0923	0.0516	0.0312	0.152	0.0163	0.038	0.0299	0.12	0.0747	0.0828	0.0285	0.0407	0.0306	0.0665	0.0312	0.0448	0.126	0.074	0.00272	0.019	0.0299	0.129		0.0439	0.0856	0.0747	0.00204	0.00498	0.00272	0.1	0.0326	0.0502	0.111	0.128	0.0808	0.0611	0.0896	0.0951	0.0856	0.0435	0.0523	0.0367	0.111	0.00611	0.0339	0.0604	0.0567	0.0244
60	0.0543	0.0693	0.0896	0.0231	0.0686	0.0475	0.115	0.019	0.117	0.0665		0.0077	0.0801	0.0502	0.0652	0.00815	0.22	0.124	0.0727	0.00317	0.0448	0.0394	0.0883		0.0842	0.0991	0.0652	0.00724	0.00136		0.0373	0.00181	0.0394	0.0628	0.0346	0.0937	0.0416	0.0214	0.0747	0.038	0.0869	0.00815	0.0665	0.0428	0.0557	0.0407	0.0306	0.0767
75	0.0625	0.108	0.0842	0.0222	0.0579	0.0733	0.183	0.0516	0.0638	0.0801	0.0729	0.00407	0.0231	0.0258	0.0158	0.0272	0.0509	0.128	0.0294	0.019	0.0319	0.0509	0.125	0.0208	0.113	0.106	0.0706	0.0149	0.0339	0.00951	0.0611	0.00136	0.0502	0.129	0.0557	0.0441	0.0638	0.0849	0.0598	0.0598	0.0453	0.00611	0.0665	0.0985	0.0231	0.0991	0.13	0.0543	0.0136
90	0.0706	0.167	0.114	0.0109	0.0206	0.0706	0.113	0.0557	0.0679	0.0502	0.209	0.0149	0.0706	0.019	0.0428	0.0733	0.0575	0.076	0.137	0.0163	0.0448	0.0557	0.0869	0.0407	0.117	0.0421	0.0584	0.0163		0.0353	0.0244	0.0272	0.0371	0.0362	0.141	0.0387	0.024	0.0462	0.0339	0.0407	0.0268	0.0502	0.11	0.0638	0.0435	0.0625	0.0407	0.0244	0.0421
105	0.0869	0.048	0.0733	0.0574	0.0856	0.0815	0.048	0.0598	0.102	0.0145	0.138	0.0326	0.137	0.0584	0.102	0.0747	0.0837	0.147	0.0208	0.00136	0.12	0.053	0.121	0.00951	0.0747	0.1	0.0278	0.0109	0.00326	0.0136	0.0122	0.019	0.0856	0.036	0.0951	0.0448	0.103	0.163	0.0292	0.0638	0.0353	0.053	0.122	0.0598	0.0272	0.0516	0.0294	0.0224	0.00136
120	0.0367	0.0629	0.0733	0.0507	0.0638	0.0339	0.133	0.11	0.0502	0.0244	0.117	0.053	0.145	0.0306	0.103	0.017	0.0711	0.163	0.0693	0.00475	0.076	0.0611	0.0815	0.0326	0.0774	0.129	0.106	0.0244	0.0244	0.0652	0.0306	0.0407	0.0258	0.152	0.0181	0.053	0.0462	0.0869	0.0896	0.102	0.0733	0.0584	0.0645	0.0991	0.0217	0.0421	0.0421	0.0665	0.0122
135	0.0828	0.0466	0.0767	0.0484	0.171	0.139	0.152	0.0543	0.114	0.0346	0.0818	0.0475	0.163	0.0292	0.107	0.0353	0.163	0.171	0.0309	0.019	0.0333	0.0453	0.11	0.0278	0.22	0.0299	0.109	0.0149	0.00136	0.00543	0.0469	0.0693	0.0435	0.144	0.076	0.0326	0.0516	0.0584	0.0462	0.0679	0.0774	0.0285	0.0713	0.0638	0.0231	0.0611	0.0285	0.0263
150	0.038	0.055	0.187	0.0462	0.101	0.0788	0.0226	0.036	0.128	0.0333	0.0978	0.0183	0.159	0.0326	0.0862	0.0231	0.232	0.181	0.0282	0.00407	0.0285	0.149	0.16	0.13	0.0557	0.132	0.107	0.0143		0.0278	0.0896	0.0199	0.0598	0.0964	0.0489	0.0339	0.0282	0.0414	0.0693	0.0158	0.0421		0.019	0.055	0.0122	0.0706	0.105	0.0557	0.0177
165	0.0801	0.0371	0.107	0.132	0.1	0.113	0.156	0.0638	0.0502	0.0502	0.136	0.0557	0.0733	0.0199	0.138	0.00509	0.109	0.163	0.0835	0.0163	0.0788	0.103	0.132	0.0435	0.124	0.0591	0.102	0.00679	0.00272	0.0679	0.0869	0.0557	0.0136	0.126	0.0177	0.0679	0.0353	0.0469	0.0412	0.0326	0.0312		0.0706	0.0441	0.00951	0.0557	0.0306	0.0385	0.0299
180	0.057	0.0376	0.239	0.0553	0.145	0.0523	0.136	0.0543	0.0584	0.0475	0.0892	0.00317	0.103	0.0774	0.145	0.038	0.0634	0.156	0.0862	0.0394	0.0455	0.0923	0.179	0.0616	0.0794	0.0815	0.166	0.00317	0.00136	0.0923	0.0842	0.0991	0.0177	0.053	0.0896	0.00588	0.0183	0.0502	0.0224	0.0294	0.129	0.0204	0.0557	0.0213	0.0224	0.0964	0.0516	0.057	0.0462
195	0.0679	0.0699	0.182	0.0604	0.107	0.114	0.158	0.0747	0.0611	0.0543	0.093	0.0421	0.114	0.0435	0.111	0.017	0.155	0.0625	0.0706	0.0693	0.0265	0.0294	0.183	0.055	0.117	0.0469	0.14	0.0122	0.00317	0.0543	0.0856	0.0475	0.0204	0.0801		0.0115	0.0244	0.0285	0.0208	0.0462	0.0448	0.0231	0.151	0.0339	0.0489	0.0937	0.0577	0.0448	0.0326
210	0.0231	0.0302	0.093	0.00815	0.0781	0.0407	0.0611	0.0679	0.072	0.0326	0.0849	0.00498	0.143	0.0747	0.102	0.0557	0.244	0.0985	0.0435	0.0611	0.0557	0.0991	0.166		0.055	0.0421	0.0747	0.0109	0.00339	0.0231	0.111	0.0625	0.0652	0.0407	0.0272	0.0272	0.0251	0.0143	0.0598	0.0312	0.0312	0.0285	0.0448	0.0272	0.0156	0.0224	0.0645	0.0747	0.0339
[truncated: 18 more columns]
